# Supplementary material for: Reduced T and NK Cell Activity in Glioblastoma Patients Correlates with TIM-3 and BAT3 Dysregulation
Source: Cells. 2024 Oct 26;13(21):1777. doi: 10.3390/cells13211777 (PMC11545661; doi:10.3390/cells13211777)
Supplement: Supplementary file 1 [file cells-13-01777-s001.zip]

Archive with 1 entries (1 files):
- cells-3195342-supplementary.pdf
